# Supplementary material for: Genomic Analysis of Ceftazidime/Avibactam-Resistant GES-Producing Sequence Type 235 Pseudomonas aeruginosa Isolates
Source: Antibiotics (Basel). 2022 Jun 28;11(7):871. doi: 10.3390/antibiotics11070871 (PMC9312074; doi:10.3390/antibiotics11070871)
Supplement: Supplementary file 1 [file antibiotics-11-00871-s001.zip]

Archive with 1 entries (1 files):
- antibiotics-1776838-supplementary.xlsx
