# Supplementary material for: Genomic Analysis of Ceftazidime/Avibactam-Resistant GES-Producing Sequence Type 235 Pseudomonas aeruginosa Isolates
Source: Antibiotics (Basel). 2022 Jun 28;11(7):871. doi: 10.3390/antibiotics11070871 (PMC9312074; doi:10.3390/antibiotics11070871)
Supplement: Supplementary file 1 [file antibiotics-11-00871-s001.zip › antibiotics-1776838-supplementary.xlsx]

## Sheet: Table S1
Table S1. Phenotypic and genotypic characteristics of the P. aeruginosa sequenced isolates.
Isolate	ST	O	IPI	MIC values (mg/L) and susceptibility profiles																										Acquired resistance determinants		PDC	PA0004 gyrB	PA0424 mexR	PA0425 mexA	PA0426 mexB	PA0807 ampDh3	PA0869 pbpG (PBP7)	PA0958 oprD	PA1178 oprH	PA1179 phoP	PA1180 phoQ	PA1777 oprF	PA1798 parS	PA1799 parR	PA2018 mexY	PA2019 mexX	PA2020 mexZ	PA2071 fusA2
				TZP		ATM		CAZ		FEP		IMP		MEM		CIP		GEN		TOB		AMK		CST		CZA		CT		Beta-lactamases	Aminog. mod. enzymes
				MIC	EUCAST	MIC	EUCAST	MIC	EUCAST	MIC	EUCAST	MIC	EUCAST	MIC	EUCAST	MIC	EUCAST	MIC	EUCAST	MIC	EUCAST	MIC	EUCAST	MIC	EUCAST	MIC	EUCAST	MIC	EUCAST
PCZA-01	235	O11	N	64	R	>16	R	>32	R	>16	R	>8	R	>8	R	>2	R	>8	R	>8	R	>32	R	<2	S	48	R	>256	R	GES-20 (A493G, G710C), OXA-2	aac(6´)-33, aadA1,aacA4	PDC-2		V126E		G957D,SV1041EA	A208V	A287S	A315G, R310E,EP185QG, G425A, K115T, F170L,T103S,V189T			Y85F		H398R	L153R, S170N	T543A	A30T, K329Q, L331V, W358R		S176A, A197D, G695A
PCZA-02	235	O11	N	>64	R	>16	R	>16	R	>16	R	>8	R	>8	R	>2	R	>8	R	>8	R	>32	R	<2	S	>256	R	>256	R	GES-20 (A493G, G710C), OXA-2	aac(6´)-33, aadA1, aacA4	PDC-2		V126E		G957D,SV1041EA	A208V	A287S	A315G, R310E, G425A, K115T, F170L,T103S			Y85F		H398R	L153R, S170N	T543A	A30T, K329Q, L331V, W358R		S176A, A197D, G695A
PCZA-04	235	O11	N	64	R	8	S	16	R	8	S	>8	R	>8	R	>2	R	>8	R	>8	R	<8	S	<2	S	>256	R	>256	R	GES-7	aadA6	PDC-2		V126E, T130P		G957D,SV1041EA	A208V	A287S	A315G, R310E,EP185QG, G425A, K115T, F170L,T103S,V189T			Y85F		D249N, H398R	L153R, S170N	T543A	A30T, K329Q, L331V, W358R		S176A, A197D, G695A
PCZA-05	235	O11	N	>16	R	>16	R	>32	R	>16	R	4	S	16	R	>1	R	>4	R	>4	R	>16	R	<2	S	12	R	24	R	GES-5	aadA6	PDC-9		V126E		G957D,SV1041EA	A208V	A287S	A315G, R310E,EP185QG, G425A, K115T, F170L,T103S,V189T			Y85F		D249N, H398R	L153R, S170N	T543A	A30T, K329Q, L331V, W358R		S176A, A197D, G695A
PCZA-06	235	O11	N	64	R	16	S	>16	R	>16	R	>8	R	8	S	>2	R	>8	R	>8	R	>32	R	<2	S	12	R	>256	R	GES-1	aadA6	PDC-2		V126E		G957D,SV1041EA	A208V	A287S	A315G, R310E,EP185QG, G425A, K115T, F170L,T103S,V189T			Y85F		D249N, H398R	L153R, S170N	T543A	A30T, K329Q, L331V, W358R		S176A, A197D, G695A
PCZA-07	235	O11	N	>64	R	>16	R	>16	R	>16	R	>8	R	>8	R	>2	R	>8	R	>8	R	>32	R	<2	S	>256	R	>256	R	GES-20 (A493G, G710C), OXA-2	aac(6´)-33, aadA1, aadA13, aacA4	PDC-2		V126E		G957D,SV1041EA	A208V	A287S	A315G, R310E, G425A, K115T, F170L,T103S			Y85F		H398R	L153R, S170N	T543A	A30T, K329Q, L331V, W358R		S176A, A197D, G695A
PCZA-08	235	O11	N	>64	R	>16	R	>16	R	>16	R	>8	R	>8	R	>2	R	>8	R	>8	R	>32	R	<2	S	16	R	24	R	GES-5	aadA6	PDC-2		V126E		G957D,SV1041EA	A208V	A287S	A315G, R310E,EP185QG, G425A, K115T, F170L,T103S,V189T			Y85F		D249,H398R	L153R, S170N	T543A	A30T, K329Q, L331V, W358R		S176A, A197D, G695A
PCZA-09	235	O11	N	>16	R	>16	R	>16	R	>16	R	>8	R	>8	R	>1	R	>4	R	>4	R	>16	R	<2	S	64	R	>256	R	GES-20 (A493G, G710C)	aac(6´)-33, aacA4	PDC-2		V126E		G957D,SV1041EA	A208V	A287S	A315G, R310E,EP185QG, G425A, K115T, F170L,T103S,V189T			Y85F		H398R	L153R, S170N	T543A	A30T, K329Q, L331V, W358R		S176A, A197D, G695A
PCZA-10	235	O11	N	>64	R	>16	R	>16	R	>16	R	>8	R	>8	R	>2	R	>8	R	>8	R	>32	R	<2	S	64	R	>256	R	GES-20 (A493G, G710C)	aac(6´)-33, aacA4	PDC-2		V126E		G957D,SV1041EA	A208V	A287S	A315G, R310E,EP185QG, G425A, K115T, F170L,T103S,V189T			Y85F		H398R	L153R, S170N	T543A	A30T, K329Q, L331V, W358R		S176A, A197D, G695A
PA14-13	235	O11	N	>64	R	>16	R	>32	R	>16	R	>8	R	>8	R	>2	R	>8	R	>8	R	>32	R	<2	S	6	S	6	R	GES-5	aacA4	PDC-2		V126E		G957D,SV1041EA	A208V	A287S	A315G, R310E,EP185QG, G425A, K115T, F170L,T103S,V189T			Y85F		D249N, H398R	L153R, S170N	T543A	A30T, K329Q, L331V, W358R		S176A, A197D, G695A
PA15-05	235	O11	N	32	R	4	S	16	R	16	R	>8	R	>8	R	>2	R	>8	R	>8	R	>32	R	<2	S	2	S	12	R	GES-5	aacA4	PDC-2		V126E		G957D,SV1041EA	A208V	A287S	A315G, R310E,EP185QG, G425A, K115T, F170L,T103S,V189T			Y85F		D249N, H398R	L153R, S170N	T543A	A30T, K329Q, L331V, W358R		S176A, A197D, G695A
PA15-18	235	O11	N	32	R	>16	R	>32	R	>16	R	>8	R	>8	R	>2	R	>8	R	>8	R	>32	R	<2	S	2	S	12	R	GES-1	aacA4, aadA6	PDC-2		V126E		G957D,SV1041EA	A208V	A287S	A315G, R310E,EP185QG, G425A, K115T, F170L,T103S,V189T			Y85F		D249N, H398R	L153R, S170N	T543A	A30T, K329Q, L331V, W358R		S176A, A197D, G695A
PA16-05	235	O11	N	32	R	>16	R	16	R	16	R	>8	R	>8	R	2	R	>8	R	>8	R	>32	R	<2	S	4	S	24	R	GES-5	aacA4, aadA6	PDC-2		V126E		G957D,SV1041EA	A208V	A287S	A315G, R310E,EP185QG, G425A, K115T, F170L,T103S,V189T			Y85F		D249N, H398R	L153R, S170N	T543A	A30T, K329Q, L331V, W358R
PA16-13	235	O11	N	32	R	16	S	16	R	16	R	>8	R	>8	R	>2	R	>8	R	>8	R	>32	R	<2	S	6	S	12	R	GES-20, OXA-2	aac(6´)-33, aadA6,aacA4	PDC-2		V126E		G957D,SV1041EA	A208V	A287S	A315G, R310E,EP185QG, G425A, K115T, F170L,T103S,V189T			Y85F		H398R	L153R, S170N	T543A	A30T, K329Q, L331V, W358R		S176A, A197D, G695A
PA16-16	235	O11	N	32	R	>16	R	16	R	16	R	>8	R	>8	R	>2	R	>8	R	>8	R	>32	R	<2	S	2	S	8	R	GES-5	aacA4, aadA6	PDC-2		V126E		G957D,SV1041EA	A208V	A287S	A315G, R310E,EP185QG, G425A, K115T, F170L,T103S,V189T			Y85F		D249N, H398R	L153R, S170N	T543A	A30T, K329Q, L331V, W358R		S176A, A197D, G695A
PA16-19	235	O11	N	64	R	>16	R	32	R	>16	R	>8	R	>8	R	>2	R	>8	R	>8	R	>32	R	<2	S	3	S	6	R	GES-5	aacA4, aadA6	PDC-2		V126E		G957D,SV1041EA	A208V	A287S	A315G, R310E,EP185QG, G425A, K115T, F170L,T103S,V189T			Y85F		D249N, H398R	L153R, S170N	T543A	A30T, K329Q, L331V, W358R		S176A, A197D, G695A
PA16-22	235	O11	N	>64	R	16	S	32	R	>16	R	>8	R	>8	R	>2	R	>8	R	>8	R	>32	R	<2	S	3	S	8	R	GES-1	aacA4, aadA6	PDC-2		V126E		G957D,SV1041EA	A208V	A287S	A315G, R310E,EP185QG, G425A, K115T, F170L,T103S,V189T			Y85F		D249N, H398R	L153R, S170N	T543A	A30T, K329Q, L331V, W358R		S176A, A197D, G695A
PA17-01	235	O11	N	>64	R	8	S	32	R	>16	R	>8	R	>8	R	>2	R	>8	R	>8	R	>32	R	<2	S	2	S	6	R	GES-5	aacA4	PDC-2		V126E		G957D,SV1041EA	A208V	A287S	A315G, R310E,EP185QG, G425A, K115T, F170L,T103S,V189T			Y85F		D249N, H398R	L153R, S170N	T543A	A30T, K329Q, L331V, W358R		S176A, A197D, G695A
PA17-08	235	O11	N	32	R	8	S	32	R	16	R	>8	R	>8	R	>2	R	>8	R	>8	R	>32	R	<2	S	3	S	6	R	GES-5	aacA4	PDC-2		V126E		G957D,SV1041EA	A208V	A287S	A315G, R310E,EP185QG, G425A, K115T, F170L,T103S,V189T			Y85F		D249N, H398R	L153R, S170N	T543A	A30T, K329Q, L331V, W358R		S176A, A197D, G695A
PA17-11	235	O11	N	>64	R	16	S	>32	R	>16	R	>8	R	>8	R	>2	R	>8	R	>8	R	>32	R	<2	S	2	S	6	R	GES-5	aacA4	PDC-2		V126E		G957D,SV1041EA	A208V	A287S	A315G, R310E,EP185QG, G425A, K115T, F170L,T103S,V189T			Y85F		D249N, H398R	L153R, S170N	T543A	A30T, K329Q, L331V, W358R		S176A, A197D, G695A
PA17-13	235	O11	N	>64	R	16	S	>32	R	>16	R	>8	R	>8	R	>2	R	>8	R	>8	R	>32	R	<2	S	2	S	6	R	GES-5	aacA4	PDC-2		V126E		G957D,SV1041EA	A208V	A287S	A315G, R310E,EP185QG, G425A, K115T, F170L,T103S,V189T			Y85F		D249N, H398R	L153R, S170N	T543A	A30T, K329Q, L331V, W358R		S176A, A197D, G695A
PA17-15	235	O11	N	32	R	>16	R	>32	R	16	R	>8	R	>8	R	>2	R	>8	R	>8	R	>32	R	<2	S	2	S	6	R	GES-5	aacA4, aadA6	PDC-2		V126E		G957D,SV1041EA	A208V	A287S	A315G, R310E,EP185QG, G425A, K115T, F170L,T103S,V189T			Y85F		D249N, H398R	L153R, S170N	T543A	A30T, K329Q, L331V, W358R		S176A, A197D, G695A
Pseudomonas aeruginosa PAO1 was used as reference isolate for annotation of the 65 antimicrobial resistance-related genes.
[truncated: 48 more columns]

## Sheet: Table S2
Table S2. Single nucleotide polymorphisms (SNPs) distances between ceftazidime/avibactam-resistant P. aeruginosa isolates
	PACZA-01	PACZA-09	PACZA-02	PACZA-07	PACZA-10	PACZA-04	PACZA-06	PACZA-08	PACZA-05
PACZA-01		56	60	82	91	201	197	202	216
PACZA-09	56		46	56	81	177	195	202	204
PACZA-02	60	46		68	71	191	193	190	216
PACZA-07	82	56	68		93	201	199	200	216
PACZA-10	91	81	71	93		206	208	221	209
PACZA-04	201	177	191	201	206		44	65	81
PACZA-06	197	195	193	199	208	44		25	79
PACZA-08	202	202	190	200	221	65	25		86
PACZA-05	216	204	216	216	209	81	79	86

## Sheet: Table S3
Table S3. Single nucleotide polymorphisms (SNPs) distances between ceftazidime/avibactam-susceptible P. aeruginosa isolates
	PA14-13	PA16-19	PA16-05	PA17-08	PA17-15	PA17-13	PA15-05	PA15-18	PA16-22	PA16-16	PA17-11	PA17-01	PA16-13
PA14-13		35	46	41	58	35	47	48	67	63	40	53	42
PA16-19	35		65	52	45	40	50	57	74	62	47	60	51
PA16-05	46	65		33	44	37	50	58	62	41	51	64	38
PA17-08	41	52	33		29	50	61	51	81	30	46	45	59
PA17-15	58	45	44	29		37	56	50	72	43	51	58	46
PA17-13	35	40	37	50	37		64	51	76	60	49	68	19
PA15-05	47	50	50	61	56	64		25	30	57	55	42	61
PA15-18	48	57	58	51	50	51	25		45	59	66	55	52
PA16-22	67	74	62	81	72	76	30	45		67	65	64	71
PA16-16	63	62	41	30	43	60	57	59	67		50	29	69
PA17-11	40	47	51	46	51	49	55	66	65	50		45	46
PA17-01	53	60	64	45	58	68	42	55	64	29	45		83
PA16-13	42	51	38	59	46	19	61	52	71	69	46	83
